# Supplementary material for: CpG island composition differences are a source of gene expression noise indicative of promoter responsiveness
Source: Genome Biol. 2018 Jun 26;19:81. doi: 10.1186/s13059-018-1461-x (PMC6020341; doi:10.1186/s13059-018-1461-x)
Supplement: Supplementary file 1 — Supplementary Table 1. CSV file describing genomic data sources and acquisition dates. (CSV 1 kb) [file 13059_2018_1461_MOESM1_ESM.csv]

Feature	DataSource	AcquisitionDate	Genome
Average_exon_length	Ensembl	Jan2017	mm10_hg19
Number_exons	Ensembl	Jan2017	mm10_hg19
Total_exon_length	Ensembl	Jan2017	mm10_hg19
Promoter_GC	UCSC	Jan2017	mm10_hg19
CpG_island	UCSC	Jan2017	mm10_hg19
Sp1_motif	FIMO	Feb2017	mm10_hg19
TATA_binding_protein_motif	FIMO	Feb2017	mm10_hg19
H3K27me3	GEO	Apr2017	mm10
H3K4me3	GEO	Apr2017	mm10
