# Supplementary material for: CpG island composition differences are a source of gene expression noise indicative of promoter responsiveness
Source: Genome Biol. 2018 Jun 26;19:81. doi: 10.1186/s13059-018-1461-x (PMC6020341; doi:10.1186/s13059-018-1461-x)
Supplement: Supplementary file 3 — Supplementary Table 2. CSV file describing single cell RNA-sequencing data sets used in this study, with cell numbers and accession numbers to publicly available data. (CSV 1 kb) [file 13059_2018_1461_MOESM3_ESM.csv]

Species	CellType/Tissue	NumberCells	Accession
Mus_musculus	Naive_Cd4_Tcell	97	E-MTAB-3857
Mus_musculus	ESC	67	GSE54695
Mus_musculus	ESC	280	E-MTAB-2600
Homo_sapiens	ESC	337	E-MTAB-6819
Homo_sapiens	Pancreatic_alpha	182	GSE86473
Homo_sapiens	Pancreatic_beta	182	GSE86473
