# Supplementary material for: CpG island composition differences are a source of gene expression noise indicative of promoter responsiveness
Source: Genome Biol. 2018 Jun 26;19:81. doi: 10.1186/s13059-018-1461-x (PMC6020341; doi:10.1186/s13059-018-1461-x)
Supplement: Supplementary file 4 — Supplementary Table 3. CSV file of time-series gene expression data sets and CpG island size enrichment testing results. (CSV 1 kb) [file 13059_2018_1461_MOESM4_ESM.csv]

Species	CellType/Tissue	Stimulation	Study	Modality	Binomial.1tailed..Pvalue
Mus_musculus	Bone_marrow_derived_DC	LPS	Shalek_2014	ScRNA-seq	6.05E-03
Mus_musculus	Bone_marrow_derived_DC	PolyIC	Shalek_2014	ScRNA-seq	0.7021
Mus_musculus	Bone_marrow_derived_DC	PAM	Shalek_2014	ScRNA-seq	2.47E-07
Homo_sapiens	MCF7_breast_adenocarcinoma	Eralpha	Baran-Gale_2016	RNA-seq	0.2458
Homo_sapiens	Monocyte_derived_DC	Ebola_virus_glycoprotein	Diehl_2016	RNA-seq	1.73E-03
Homo_sapiens	Saos-2_osteosarcoma	Ascorbic_acid	Forrest_2014	CAGE-seq	2.20E-16
Homo_sapiens	Monocytes	Influenza_virus	Forrest_2014	CAGE-seq	5.42E-03
Homo_sapiens	MCF7_breast_adenocarcinoma	EGF1	Forrest_2014	CAGE-seq	0.6258
Homo_sapiens	MCF7_breast_adenocarcinoma	Hergegulin	Forrest_2014	CAGE-seq	2.66E-09
Homo_sapiens	Retinal_pigmentary_epithelia	TGFbeta_plus_TNFalpha	Forrest_2014	CAGE-seq	1
